# Supplementary material for: Comparative Effectiveness of Ustekinumab and Vedolizumab as Maintenance Therapy After Tacrolimus-Induced Improvement in Patients with Acute Severe Ulcerative Colitis: A Retrospective Cohort Study
Source: J Clin Med. 2025 Aug 7;14(15):5588. doi: 10.3390/jcm14155588 (PMC12347027; doi:10.3390/jcm14155588)
Supplement: Supplementary file 1 [file jcm-14-05588-s001.zip]

Archive with 1 entries (1 files):
- jcm-3709968-supplementary.pdf
